# Supplementary material for: Pharmacological Inhibition of O-GlcNAcase Does Not Increase Sensitivity of Glucocorticoid Receptor-Mediated Transrepression
Source: PLoS One. 2015 Dec 15;10(12):e0145151. doi: 10.1371/journal.pone.0145151 (PMC4682863; doi:10.1371/journal.pone.0145151)
Supplement: S1 Table — (XLSX) [file pone.0145151.s001.xlsx]

## Sheet: ProcLabeledCountData_ShareMostR
GeneSymbol	LPS (microM)	Prednisolone (nM)	Count adjusted for Pos and HK	Fold change wrt mean no pred conditions
ADORA3	0	0	4.24268	0.945938
ADORA3	0	0	2.51973	0.561794
ADORA3	0	0	1.23046	0.27434
ADORA3	0	10	13.4435	5.04579
ADORA3	0	10	5.02831	1.1211
ADORA3	0	10	25.5609	5.69899
ADORA3	0	100	23.2459	5.18285
ADORA3	0	100	28.2189	6.29161
ADORA3	0	100	21.7763	4.85519
ADORA3	0	10000	22.0356	4.91301
ADORA3	0	10000	27.241	6.0736
ADORA3	0	10000	12.5725	2.80313
ADORA3	0.01	0	0.155622	0.0674899
ADORA3	0.01	0	2.45096	1.06293
ADORA3	0.01	0	0	0
ADORA3	0.01	10	5.21286	5.99965
ADORA3	0.01	10	2.19714	0.952854
ADORA3	0.01	10	0	0
ADORA3	0.01	100	7.36098	3.19231
ADORA3	0.01	100	3.96032	1.71751
ADORA3	0.01	100	5.28174	2.29058
ADORA3	0.01	10000	11.5702	5.01776
ADORA3	0.01	10000	6.49954	2.81872
ADORA3	0.01	10000	4.29178	1.86126
ADORA3	1	0	1.59803	0.374961
ADORA3	1	0	0	0
ADORA3	1	0	1.25089	0.293508
ADORA3	1	10	6.8172	1.59958
ADORA3	1	10	5.13333	1.20448
ADORA3	1	10	5.89141	1.38236
ADORA3	1	100	8.53724	2.00318
ADORA3	1	100	0	0
ADORA3	1	100	10.7158	2.51435
ADORA3	1	10000	2.45805	2.58841
ADORA3	1	10000	2.97399	0.697816
ADORA3	1	10000	4.71261	1.10577
CD274	0	0	22.1391	0.865868
CD274	0	0	21.2377	0.830616
CD274	0	0	27.8084	1.0876
CD274	0	10	11.3752	0.479393
CD274	0	10	31.8459	1.24551
CD274	0	10	14.1299	0.552626
CD274	0	100	17.9702	0.702823
CD274	0	100	18.2102	0.712208
CD274	0	100	12.7264	0.497734
CD274	0	10000	13.7723	0.538639
CD274	0	10000	20.2393	0.791568
CD274	0	10000	14.144	0.553179
CD274	0.01	0	132.745	0.893266
CD274	0.01	0	153.866	1.03539
CD274	0.01	0	153.507	1.03297
CD274	0.01	10	120.789	0.823344
CD274	0.01	10	99.1967	0.667512
CD274	0.01	10	104.501	0.703209
CD274	0.01	100	70.4551	0.474105
CD274	0.01	100	52.0858	0.350494
CD274	0.01	100	67.6062	0.454934
CD274	0.01	10000	53.5315	0.360223
CD274	0.01	10000	85.2161	0.573434
CD274	0.01	10000	71.7763	0.482995
CD274	1	0	142.225	0.729639
CD274	1	0	222.855	1.14329
CD274	1	0	206.397	1.05885
CD274	1	10	124.982	0.64118
CD274	1	10	151.148	0.775418
CD274	1	10	104.867	0.537988
CD274	1	100	123.593	0.634055
CD274	1	100	53.5448	0.274695
CD274	1	100	82.4866	0.423172
CD274	1	10000	83.5738	0.438725
CD274	1	10000	98.1416	0.503485
CD274	1	10000	57.4939	0.294954
CD40	0	0	69.6571	1.08301
CD40	0	0	51.4745	0.800312
CD40	0	0	66.1988	1.02924
CD40	0	10	44.4668	0.712113
CD40	0	10	53.0766	0.82522
CD40	0	10	40.8021	0.63438
CD40	0	100	41.7107	0.648507
CD40	0	100	34.8913	0.542481
CD40	0	100	29.6949	0.461689
CD40	0	10000	26.6264	0.41398
CD40	0	10000	27.241	0.423536
CD40	0	10000	22.0018	0.342079
CD40	0.01	0	181.299	0.839579
CD40	0.01	0	231.207	1.0707
CD40	0.01	0	229.442	1.06252
CD40	0.01	10	199.429	0.931987
CD40	0.01	10	132.398	0.613122
CD40	0.01	10	104.501	0.483936
CD40	0.01	100	116.123	0.537755
CD40	0.01	100	111.441	0.51607
CD40	0.01	100	124.649	0.577237
CD40	0.01	10000	86.8536	0.402211
CD40	0.01	10000	111.936	0.518367
CD40	0.01	10000	84.7996	0.392699
CD40	1	0	215.095	0.789363
CD40	1	0	341.242	1.2523
CD40	1	0	248.927	0.913521
CD40	1	10	201.335	0.738865
CD40	1	10	225.677	0.828196
CD40	1	10	170.851	0.626995
CD40	1	100	211.855	0.777473
CD40	1	100	152.212	0.558592
CD40	1	100	212.073	0.778273
CD40	1	10000	122.903	0.457872
CD40	1	10000	129.864	0.47658
CD40	1	10000	117.815	0.432363
CXCL2	0	0	18.4364	1.0842
CXCL2	0	0	14.0385	0.825571
CXCL2	0	0	13.0429	0.76702
CXCL2	0	10	9.30701	0.613409
CXCL2	0	10	22.9067	1.34709
CXCL2	0	10	10.3196	0.606871
CXCL2	0	100	16.6513	0.979224
CXCL2	0	100	10.4257	0.61311
CXCL2	0	100	3.67652	0.216207
CXCL2	0	10000	9.18151	0.539943
CXCL2	0	10000	10.612	0.624064
CXCL2	0	10000	6.28624	0.369679
CXCL2	0.01	0	1537.07	0.768702
CXCL2	0.01	0	2196.33	1.0984
CXCL2	0.01	0	2254.82	1.12765
CXCL2	0.01	10	1726.95	0.865171
CXCL2	0.01	10	1203.95	0.602105
CXCL2	0.01	10	1379.89	0.690095
CXCL2	0.01	100	1138.25	0.569246
CXCL2	0.01	100	929.974	0.465087
CXCL2	0.01	100	1442.97	0.72164
CXCL2	0.01	10000	1135.89	0.568065
CXCL2	0.01	10000	987.929	0.494071
CXCL2	0.01	10000	1407.26	0.703781
CXCL2	1	0	2219.66	0.936932
CXCL2	1	0	2444.01	1.03163
CXCL2	1	0	2454.24	1.03595
CXCL2	1	10	2773.69	1.17079
CXCL2	1	10	2434.15	1.02747
CXCL2	1	10	2265.05	0.956091
CXCL2	1	100	2263.42	0.955402
CXCL2	1	100	2325.29	0.981517
CXCL2	1	100	2064.16	0.871293
CXCL2	1	10000	2143.42	0.903391
CXCL2	1	10000	1811.16	0.7645
CXCL2	1	10000	1959.51	0.827118
ECHDC3	0	0	11.031	0.936473
ECHDC3	0	0	9.71897	0.825091
ECHDC3	0	0	9.10541	0.773003
ECHDC3	0	10	18.614	1.87042
ECHDC3	0	10	10.6153	0.901186
ECHDC3	0	10	31.9114	2.70911
ECHDC3	0	100	53.581	4.54875
ECHDC3	0	100	39.3396	3.33973
ECHDC3	0	100	31.9574	2.71302
ECHDC3	0	10000	44.0713	3.74143
ECHDC3	0	10000	46.4958	3.94725
ECHDC3	0	10000	47.1468	4.00252
ECHDC3	0.01	0	11.9829	0.900379
ECHDC3	0.01	0	14.4334	1.08451
ECHDC3	0.01	0	8.18267	0.614837
ECHDC3	0.01	10	17.128	1.48513
ECHDC3	0.01	10	18.4722	1.38798
ECHDC3	0.01	10	4.75007	0.356915
ECHDC3	0.01	100	24.787	1.86247
ECHDC3	0.01	100	32.4346	2.4371
ECHDC3	0.01	100	39.0849	2.93679
ECHDC3	0.01	10000	35.0191	2.6313
ECHDC3	0.01	10000	39.7194	2.98447
ECHDC3	0.01	10000	30.3384	2.2796
ECHDC3	1	0	11.8254	0.742533
ECHDC3	1	0	4.40426	0.276549
ECHDC3	1	0	16.2616	1.02108
ECHDC3	1	10	10.453	0.656359
ECHDC3	1	10	2.09136	0.131319
ECHDC3	1	10	20.0308	1.25776
ECHDC3	1	100	26.9252	1.69066
ECHDC3	1	100	39.1058	2.4555
ECHDC3	1	100	12.7094	0.79804
ECHDC3	1	10000	14.7483	1.36175
ECHDC3	1	10000	26.7659	1.68066
ECHDC3	1	10000	16.0229	1.0061
FKBP5	0	0	287.499	1.0031
FKBP5	0	0	261.692	0.913055
FKBP5	0	0	304.416	1.06212
FKBP5	0	10	1683.53	5.91677
FKBP5	0	10	293.318	1.0234
FKBP5	0	10	1877.37	6.55024
FKBP5	0	100	2274.64	7.93631
FKBP5	0	100	2372.47	8.27765
FKBP5	0	100	2416.6	8.43163
FKBP5	0	10000	2561.64	8.93768
FKBP5	0	10000	2450.71	8.55063
FKBP5	0	10000	2313.34	8.07133
FKBP5	0.01	0	298.327	1.0509
FKBP5	0.01	0	315.085	1.10993
FKBP5	0.01	0	232.06	0.817464
FKBP5	0.01	10	1536.3	5.45129
FKBP5	0.01	10	1676.58	5.90598
FKBP5	0.01	10	1446.39	5.09512
FKBP5	0.01	100	2581.6	9.09404
FKBP5	0.01	100	2506.08	8.82802
FKBP5	0.01	100	2168.68	7.63947
FKBP5	0.01	10000	2328.08	8.20097
FKBP5	0.01	10000	2522.54	8.886
FKBP5	0.01	10000	2370.99	8.35212
FKBP5	1	0	225.322	0.891824
FKBP5	1	0	297.552	1.17771
FKBP5	1	0	222.658	0.88128
FKBP5	1	10	1241.18	4.9126
FKBP5	1	10	1206.71	4.77617
FKBP5	1	10	1214.02	4.8051
FKBP5	1	100	2574.96	10.1917
FKBP5	1	100	1819.92	7.20324
FKBP5	1	100	1980.43	7.83852
FKBP5	1	10000	2202.42	8.86246
FKBP5	1	10000	2493.19	9.86804
FKBP5	1	10000	2131.04	8.43466
GAPDH	0	0	2126.51	0.99326
GAPDH	0	0	2172.37	1.01468
GAPDH	0	0	2112.7	0.98681
GAPDH	0	10	2112.69	0.988535
GAPDH	0	10	2115.8	0.988258
GAPDH	0	10	2102.18	0.981898
GAPDH	0	100	2184.95	1.02056
GAPDH	0	100	2144.5	1.00166
GAPDH	0	100	2105.51	0.983453
GAPDH	0	10000	2019.02	0.943051
GAPDH	0	10000	2082.24	0.972585
GAPDH	0	10000	2153.04	1.00565
GAPDH	0.01	0	2032.57	0.999399
GAPDH	0.01	0	2018.77	0.992614
GAPDH	0.01	0	2038.79	1.00246
GAPDH	0.01	10	1968.82	0.969841
GAPDH	0.01	10	1940.89	0.954317
GAPDH	0.01	10	2263.41	1.1129
GAPDH	0.01	100	1932.63	0.950259
GAPDH	0.01	100	1921.76	0.944913
GAPDH	0.01	100	2060.93	1.01334
GAPDH	0.01	10000	1964	0.965683
GAPDH	0.01	10000	1935.42	0.951628
GAPDH	0.01	10000	1948.32	0.957972
GAPDH	1	0	2130.17	1.02586
GAPDH	1	0	2049.39	0.986951
GAPDH	1	0	2057.71	0.99096
GAPDH	1	10	2150.14	1.03547
GAPDH	1	10	2088.89	1.00597
GAPDH	1	10	2180.22	1.04995
GAPDH	1	100	1922.98	0.926075
GAPDH	1	100	2190.52	1.05492
GAPDH	1	100	2179.79	1.04975
GAPDH	1	10000	2222.08	1.06877
GAPDH	1	10000	1986.95	0.956884
GAPDH	1	10000	2114.08	1.0181
GRASP	0	0	151.734	1.05007
GRASP	0	0	137.865	0.954094
GRASP	0	0	138.058	0.955425
GRASP	0	10	185.106	1.29851
GRASP	0	10	110.064	0.761696
GRASP	0	10	204.646	1.41625
GRASP	0	100	193.386	1.33832
GRASP	0	100	251.746	1.7422
GRASP	0	100	238.974	1.65381
GRASP	0	10000	359.915	2.49079
GRASP	0	10000	400.957	2.77482
GRASP	0	10000	293.882	2.0338
GRASP	0.01	0	255.375	1.07899
GRASP	0.01	0	225.761	0.953863
GRASP	0.01	0	222.896	0.941759
GRASP	0.01	10	261.388	1.11382
GRASP	0.01	10	293.847	1.24153
GRASP	0.01	10	211.378	0.893094
GRASP	0.01	100	381.719	1.61281
GRASP	0.01	100	401.797	1.69764
GRASP	0.01	100	330.637	1.39698
GRASP	0.01	10000	473.144	1.99908
GRASP	0.01	10000	553.905	2.34031
GRASP	0.01	10000	412.751	1.74392
GRASP	1	0	185.691	1.00604
GRASP	1	0	194.668	1.05468
GRASP	1	0	160.114	0.867469
GRASP	1	10	224.967	1.21883
GRASP	1	10	178.526	0.967223
GRASP	1	10	213.269	1.15546
GRASP	1	100	386.277	2.09278
GRASP	1	100	214.781	1.16365
GRASP	1	100	277.863	1.50541
GRASP	1	10000	356.418	1.97836
GRASP	1	10000	429.907	2.32916
GRASP	1	10000	338.366	1.83321
GUSB	0	0	91.8733	1.03002
GUSB	0	0	83.1512	0.932237
GUSB	0	0	86.8705	0.973935
GUSB	0	10	96.1724	1.10165
GUSB	0	10	76.542	0.858139
GUSB	0	10	89.0661	0.998551
GUSB	0	100	107.657	1.20698
GUSB	0	100	91.6071	1.02704
GUSB	0	100	107.75	1.20802
GUSB	0	10000	127.623	1.43083
GUSB	0	10000	117.388	1.31608
GUSB	0	10000	91.1505	1.02192
GUSB	0.01	0	97.2635	0.966691
GUSB	0.01	0	107.025	1.06371
GUSB	0.01	0	91.9732	0.914111
GUSB	0.01	10	94.5762	0.957695
GUSB	0.01	10	107.66	1.07002
GUSB	0.01	10	87.8762	0.873392
GUSB	0.01	100	110.715	1.10039
GUSB	0.01	100	99.8102	0.992002
GUSB	0.01	100	92.9586	0.923905
GUSB	0.01	10000	107.834	1.07175
GUSB	0.01	10000	88.1048	0.875664
GUSB	0.01	10000	102.559	1.01932
GUSB	1	0	73.1898	0.78044
GUSB	1	0	97.4222	1.03884
GUSB	1	0	96.3185	1.02707
GUSB	1	10	81.3519	0.867474
GUSB	1	10	73.5778	0.784577
GUSB	1	10	92.2988	0.984203
GUSB	1	100	106.256	1.13303
GUSB	1	100	101.675	1.08418
GUSB	1	100	76.5057	0.815798
GUSB	1	10000	98.3221	1.10503
GUSB	1	10000	90.211	0.96194
GUSB	1	10000	78.2294	0.834178
HPRT1	0	0	180.121	0.928556
HPRT1	0	0	202.659	1.04474
HPRT1	0	0	193.182	0.995889
HPRT1	0	10	180.97	0.942612
HPRT1	0	10	208.395	1.07431
HPRT1	0	10	207.186	1.06808
HPRT1	0	100	181.516	0.935747
HPRT1	0	100	202.814	1.04554
HPRT1	0	100	202.774	1.04534
HPRT1	0	10000	181.794	0.93718
HPRT1	0	10000	195.282	1.00671
HPRT1	0	10000	188.587	0.9722
HPRT1	0.01	0	236.7	1.00432
HPRT1	0.01	0	225.761	0.957905
HPRT1	0.01	0	238.607	1.01241
HPRT1	0.01	10	230.408	0.985961
HPRT1	0.01	10	223.538	0.948476
HPRT1	0.01	10	168.627	0.715487
HPRT1	0.01	100	220.679	0.936344
HPRT1	0.01	100	219.723	0.932286
HPRT1	0.01	100	238.735	1.01295
HPRT1	0.01	10000	209.035	0.886937
HPRT1	0.01	10000	219.54	0.93151
HPRT1	0.01	10000	224.504	0.952575
HPRT1	1	0	203.589	0.92074
HPRT1	1	0	222.855	1.00787
HPRT1	1	0	223.909	1.01264
HPRT1	1	10	199.517	0.902322
HPRT1	1	10	243.928	1.10318
HPRT1	1	10	186.561	0.843731
HPRT1	1	100	213.956	0.967627
HPRT1	1	100	176.277	0.797219
HPRT1	1	100	220.047	0.995173
HPRT1	1	10000	199.102	0.918434
HPRT1	1	10000	205.205	0.928049
HPRT1	1	10000	180.022	0.814156
IFIH1	0	0	45.5895	1.00425
IFIH1	0	0	38.5159	0.848428
IFIH1	0	0	46.5114	1.02455
IFIH1	0	10	42.3986	0.973808
IFIH1	0	10	46.3722	1.02149
IFIH1	0	10	38.2619	0.842833
IFIH1	0	100	40.3918	0.889751
IFIH1	0	100	36.0034	0.793082
IFIH1	0	100	44.401	0.978064
IFIH1	0	10000	46.8257	1.03148
IFIH1	0	10000	37.7436	0.831416
IFIH1	0	10000	39.289	0.865457
IFIH1	0.01	0	361.82	0.96755
IFIH1	0.01	0	388.069	1.03774
IFIH1	0.01	0	365.602	0.977662
IFIH1	0.01	10	328.112	0.882425
IFIH1	0.01	10	326.397	0.872825
IFIH1	0.01	10	237.503	0.635112
IFIH1	0.01	100	211.065	0.564413
IFIH1	0.01	100	215.712	0.576841
IFIH1	0.01	100	210.213	0.562135
IFIH1	0.01	10000	179.415	0.479778
IFIH1	0.01	10000	197.875	0.529141
IFIH1	0.01	10000	213.849	0.571858
IFIH1	1	0	327.596	0.849022
IFIH1	1	0	475.131	1.23139
IFIH1	1	0	343.995	0.891522
IFIH1	1	10	337.678	0.875152
IFIH1	1	10	310.852	0.805627
IFIH1	1	10	252.545	0.654515
IFIH1	1	100	391.006	1.01336
IFIH1	1	100	183.496	0.475562
IFIH1	1	100	251.946	0.652961
IFIH1	1	10000	208.935	0.546605
IFIH1	1	10000	259.398	0.672275
IFIH1	1	10000	195.102	0.505641
IFIT2	0	0	62.2517	1.08543
IFIT2	0	0	58.6738	1.02305
IFIT2	0	0	45.527	0.793817
IFIT2	0	10	38.2621	0.689605
IFIT2	0	10	51.9592	0.905969
IFIT2	0	10	36.9918	0.644995
IFIT2	0	100	24.5648	0.428316
IFIT2	0	100	33.7792	0.588981
IFIT2	0	100	46.6635	0.813632
IFIT2	0	10000	29.3808	0.512289
IFIT2	0	10000	30.7419	0.536021
IFIT2	0	10000	37.7174	0.657648
IFIT2	0.01	0	1745.61	0.873509
IFIT2	0.01	0	2107.01	1.05436
IFIT2	0.01	0	2131.75	1.06674
IFIT2	0.01	10	1775.8	0.890219
IFIT2	0.01	10	1481.93	0.741564
IFIT2	0.01	10	1577.02	0.789148
IFIT2	0.01	100	966.392	0.483586
IFIT2	0.01	100	806.452	0.403552
IFIT2	0.01	100	991.91	0.496356
IFIT2	0.01	10000	775.512	0.388069
IFIT2	0.01	10000	836.996	0.418836
IFIT2	0.01	10000	712.287	0.356432
IFIT2	1	0	2228.61	0.831061
IFIT2	1	0	3014.8	1.12424
IFIT2	1	0	2815.75	1.05001
IFIT2	1	10	2242.86	0.836373
IFIT2	1	10	2517.81	0.938902
IFIT2	1	10	2095.38	0.781378
IFIT2	1	100	1836.3	0.684764
IFIT2	1	100	1288.08	0.480333
IFIT2	1	100	1661.45	0.619561
IFIT2	1	10000	1125.79	0.419071
IFIT2	1	10000	1051.14	0.391975
IFIT2	1	10000	1050.91	0.391891
IFIT3	0	0	69.04	1.27243
IFIT3	0	0	51.4745	0.948693
IFIT3	0	0	36.6677	0.675798
IFIT3	0	10	38.2621	0.730276
IFIT3	0	10	54.194	0.998813
IFIT3	0	10	23.0206	0.424278
IFIT3	0	100	43.0297	0.793051
IFIT3	0	100	22.6585	0.417604
IFIT3	0	100	25.17	0.463891
IFIT3	0	10000	17.4449	0.321515
IFIT3	0	10000	32.4923	0.598844
IFIT3	0	10000	14.144	0.260679
IFIT3	0.01	0	2586.59	0.904065
IFIT3	0.01	0	3122.25	1.09129
IFIT3	0.01	0	2860.99	0.999974
IFIT3	0.01	10	2543.13	0.890263
IFIT3	0.01	10	2096.48	0.732761
IFIT3	0.01	10	2049.65	0.716396
IFIT3	0.01	100	1416.46	0.495083
IFIT3	0.01	100	1211.51	0.423447
IFIT3	0.01	100	1563.39	0.546438
IFIT3	0.01	10000	1074.18	0.375447
IFIT3	0.01	10000	1187.97	0.41522
IFIT3	0.01	10000	1100.62	0.384689
IFIT3	1	0	3051.92	0.870472
IFIT3	1	0	3888.61	1.10911
IFIT3	1	0	3601.31	1.02717
IFIT3	1	10	3057.29	0.872003
IFIT3	1	10	3222.02	0.918989
IFIT3	1	10	2803.92	0.799738
IFIT3	1	100	2131.55	0.607964
IFIT3	1	100	1937.84	0.552713
IFIT3	1	100	2048.21	0.584193
IFIT3	1	10000	1634.61	0.465177
IFIT3	1	10000	1318.14	0.375961
IFIT3	1	10000	1435.46	0.409424
IFNG	0	0	5.47692	0.569168
IFNG	0	0	6.83927	0.710746
IFNG	0	0	11.0741	1.15084
IFNG	0	10	2.06822	0.265266
IFNG	0	10	9.49791	0.987035
IFNG	0	10	0	0
IFNG	0	100	0.824323	0.0856647
IFNG	0	100	0	0
IFNG	0	100	4.80775	0.499627
IFNG	0	10000	0.918151	0.0954154
IFNG	0	10000	7.11112	0.738996
IFNG	0	10000	0	0
IFNG	0.01	0	75.4765	0.845481
IFNG	0.01	0	89.5962	1.00365
IFNG	0.01	0	97.2101	1.08894
IFNG	0.01	10	35.0006	0.400339
IFNG	0.01	10	36.7003	0.411114
IFNG	0.01	10	28.5004	0.319259
IFNG	0.01	100	15.1726	0.169962
IFNG	0.01	100	14.3875	0.161168
IFNG	0.01	100	26.4087	0.295828
IFNG	0.01	10000	6.63358	0.0743088
IFNG	0.01	10000	6.49954	0.0728072
IFNG	0.01	10000	5.47572	0.0613385
IFNG	1	0	89.8093	0.886191
IFNG	1	0	119.972	1.18382
IFNG	1	0	80.0569	0.78996
IFNG	1	10	35.9039	0.354281
IFNG	1	10	65.9729	0.650985
IFNG	1	10	64.02	0.631716
IFNG	1	100	17.9939	0.177554
IFNG	1	100	3.00814	0.0296827
IFNG	1	100	32.6458	0.322131
IFNG	1	10000	4.91611	0.0508847
IFNG	1	10000	0.330443	0.00326064
IFNG	1	10000	0.942523	0.00930032
IL1A	0	0	2.39133	0.591312
IL1A	0	0	1.07989	0.267027
IL1A	0	0	3.1992	0.791076
IL1A	0	10	0	0
IL1A	0	10	5.02831	1.24337
IL1A	0	10	1.42887	0.353321
IL1A	0	100	6.09999	1.50836
IL1A	0	100	3.75325	0.928078
IL1A	0	100	7.07022	1.74828
IL1A	0	10000	0	0
IL1A	0	10000	0	0
IL1A	0	10000	3.14312	0.777209
IL1A	0.01	0	1306.75	0.747513
IL1A	0.01	0	1928.36	1.1031
IL1A	0.01	0	1999.52	1.1438
IL1A	0.01	10	1443.37	0.827202
IL1A	0.01	10	929.878	0.531925
IL1A	0.01	10	1049.76	0.600505
IL1A	0.01	100	855.226	0.489221
IL1A	0.01	100	691.352	0.39548
IL1A	0.01	100	933.811	0.534175
IL1A	0.01	10000	731.082	0.418207
IL1A	0.01	10000	675.952	0.38667
IL1A	0.01	10000	830.681	0.475181
IL1A	1	0	1428.32	0.894794
IL1A	1	0	1973.28	1.2362
IL1A	1	0	1390.99	0.871407
IL1A	1	10	1608.4	1.00761
IL1A	1	10	1792.29	1.12281
IL1A	1	10	1369.56	0.857981
IL1A	1	100	1267.32	0.793934
IL1A	1	100	1110	0.695379
IL1A	1	100	985.603	0.617447
IL1A	1	10000	951.267	0.595461
IL1A	1	10000	897.814	0.56245
IL1A	1	10000	883.144	0.55326
IL1RN	0	0	11.031	0.756401
IL1RN	0	0	8.27912	0.567705
IL1RN	0	0	18.9491	1.29935
IL1RN	0	10	5.17056	0.405437
IL1RN	0	10	18.4371	1.26425
IL1RN	0	10	7.77939	0.533438
IL1RN	0	100	7.41891	0.508719
IL1RN	0	100	8.20155	0.562386
IL1RN	0	100	8.20146	0.56238
IL1RN	0	10000	2.75445	0.188875
IL1RN	0	10000	2.73504	0.187544
IL1RN	0	10000	6.28624	0.431052
IL1RN	0.01	0	399.169	0.889365
IL1RN	0.01	0	459.964	1.02482
IL1RN	0.01	0	480.814	1.07127
IL1RN	0.01	10	319.772	0.715936
IL1RN	0.01	10	259.995	0.579278
IL1RN	0.01	10	299.254	0.66675
IL1RN	0.01	100	192.437	0.428757
IL1RN	0.01	100	142.321	0.317097
IL1RN	0.01	100	276.763	0.616639
IL1RN	0.01	10000	223.845	0.498735
IL1RN	0.01	10000	192.097	0.428
IL1RN	0.01	10000	248.183	0.552962
IL1RN	1	0	575.611	0.833615
IL1RN	1	0	714.723	1.03508
IL1RN	1	0	773.05	1.11955
IL1RN	1	10	586.733	0.849723
IL1RN	1	10	534.437	0.773986
IL1RN	1	10	442.642	0.641045
IL1RN	1	100	329.538	0.477245
IL1RN	1	100	438.586	0.635172
IL1RN	1	100	339.666	0.491913
IL1RN	1	10000	390.83	0.568237
IL1RN	1	10000	272.616	0.394809
IL1RN	1	10000	338.366	0.49003
IL6	0	0	0	0
IL6	0	0	0	0
IL6	0	0	0.246092	0.140232
IL6	0	10	0	0
IL6	0	10	0	0
IL6	0	10	1.42887	0.814219
IL6	0	100	0	0
IL6	0	100	2.64118	1.50503
IL6	0	100	4.80775	2.73962
IL6	0	10000	0	0
IL6	0	10000	6.2359	3.55343
IL6	0	10000	3.14312	1.79106
IL6	0.01	0	1234.55	0.699368
IL6	0.01	0	2049.28	1.16091
IL6	0.01	0	2002.14	1.13421
IL6	0.01	10	1773.42	1.00649
IL6	0.01	10	1159.03	0.656589
IL6	0.01	10	1023.64	0.57989
IL6	0.01	100	983.217	0.556991
IL6	0.01	100	765.947	0.433908
IL6	0.01	100	1253.88	0.710324
IL6	0.01	10000	996.426	0.564474
IL6	0.01	10000	892.603	0.505658
IL6	0.01	10000	1181.13	0.669107
IL6	1	0	1634.15	0.967649
IL6	1	0	2234.02	1.32286
IL6	1	0	1204.61	0.7133
IL6	1	10	2313.76	1.37008
IL6	1	10	2856.99	1.69175
IL6	1	10	1908.43	1.13006
IL6	1	100	1246.83	0.738303
IL6	1	100	1545.58	0.915205
IL6	1	100	1529.87	0.9059
IL6	1	10000	1661.64	0.982685
IL6	1	10000	1302.28	0.771135
IL6	1	10000	1290.31	0.764051
IRS2	0	0	436.842	1.13122
IRS2	0	0	322.166	0.834264
IRS2	0	0	393.009	1.01772
IRS2	0	10	451.907	1.17682
IRS2	0	10	288.848	0.747987
IRS2	0	10	461.207	1.19432
IRS2	0	100	492.78	1.27608
IRS2	0	100	506.411	1.31138
IRS2	0	100	479.927	1.24279
IRS2	0	10000	523.346	1.35523
IRS2	0	10000	554.12	1.43492
IRS2	0	10000	561.047	1.45286
IRS2	0.01	0	394.189	1.28416
IRS2	0.01	0	266.065	0.866769
IRS2	0.01	0	254.317	0.828497
IRS2	0.01	10	394.837	1.29515
IRS2	0.01	10	506.725	1.65077
IRS2	0.01	10	422.756	1.37722
IRS2	0.01	100	484.473	1.57828
IRS2	0.01	100	536.148	1.74662
IRS2	0.01	100	377.116	1.22854
IRS2	0.01	10000	469.442	1.52931
IRS2	0.01	10000	582.792	1.89858
IRS2	0.01	10000	428.142	1.39477
IRS2	1	0	268.789	1.14354
IRS2	1	0	241.177	1.02607
IRS2	1	0	182.63	0.776981
IRS2	1	10	279.505	1.18913
IRS2	1	10	284.995	1.21248
IRS2	1	10	283.966	1.20811
IRS2	1	100	391.531	1.66573
IRS2	1	100	248.472	1.0571
IRS2	1	100	265.901	1.13125
IRS2	1	10000	304.799	1.32024
IRS2	1	10000	443.124	1.88523
IRS2	1	10000	317.63	1.35133
LPL	0	0	0.539978	0.117682
LPL	0	0	0	0
LPL	0	0	8.12104	1.76989
LPL	0	10	2.06822	0.716391
LPL	0	10	2.7935	0.608812
LPL	0	10	2.69897	0.58821
LPL	0	100	2.14324	0.467095
LPL	0	100	8.20155	1.78743
LPL	0	100	8.20146	1.78741
LPL	0	10000	0	0
LPL	0	10000	2.73504	0.596072
LPL	0	10000	0	0
LPL	0.01	0	3.26805	0.935984
LPL	0.01	0	0.272329	0.0779961
LPL	0.01	0	1.63653	0.46871
LPL	0.01	10	7.59588	4.40178
LPL	0.01	10	4.80115	1.37507
LPL	0.01	10	4.75007	1.36044
LPL	0.01	100	22.9843	6.5828
LPL	0.01	100	18.799	5.38412
LPL	0.01	100	21.1269	6.05085
LPL	0.01	10000	30.0825	8.61576
LPL	0.01	10000	14.4434	4.13665
LPL	0.01	10000	25.6027	7.33272
LPL	1	0	0	0
LPL	1	0	0	0
LPL	1	0	5.00356	0.975053
LPL	1	10	4.99928	0.974219
LPL	1	10	9.6963	1.88954
LPL	1	10	0	0
LPL	1	100	42.1609	8.21597
LPL	1	100	39.1058	7.62061
LPL	1	100	36.633	7.13875
LPL	1	10000	14.7483	8.8427
LPL	1	10000	33.3748	6.5038
LPL	1	10000	23.5631	4.59178
LTA	0	0	28.3103	1.01357
LTA	0	0	24.1174	0.863462
LTA	0	0	25.8397	0.925121
LTA	0	10	12.4093	0.475652
LTA	0	10	21.7893	0.78011
LTA	0	10	11.5897	0.414939
LTA	0	100	14.0135	0.501716
LTA	0	100	8.20155	0.293635
LTA	0	100	7.07022	0.253131
LTA	0	10000	8.26336	0.295848
LTA	0	10000	10.612	0.379934
LTA	0	10000	14.144	0.50639
LTA	0.01	0	91.6611	1.05927
LTA	0.01	0	74.3458	0.859164
LTA	0.01	0	88.0455	1.01748
LTA	0.01	10	68.363	0.80727
LTA	0.01	10	63.3915	0.732573
LTA	0.01	10	42.7506	0.49404
LTA	0.01	100	27.7915	0.321167
LTA	0.01	100	31.6325	0.365555
LTA	0.01	100	23.2396	0.268565
LTA	0.01	10000	27.6142	0.319119
LTA	0.01	10000	28.1647	0.32548
LTA	0.01	10000	18.499	0.213781
LTA	1	0	70.6329	0.839934
LTA	1	0	83.3286	0.990904
LTA	1	0	83.8096	0.996624
LTA	1	10	37.7218	0.44857
LTA	1	10	55.3259	0.65791
LTA	1	10	38.8833	0.462382
LTA	1	100	39.0086	0.463872
LTA	1	100	7.82115	0.0930055
LTA	1	100	8.72215	0.10372
LTA	1	10000	12.2903	0.155068
LTA	1	10000	25.4441	0.30257
LTA	1	10000	17.9079	0.212953
MGEA5	0	0	1400.78	1.0552
MGEA5	0	0	1190.39	0.896718
MGEA5	0	0	1382.3	1.04128
MGEA5	0	10	1178.89	0.890069
MGEA5	0	10	1311.27	0.987774
MGEA5	0	10	1280.42	0.964537
MGEA5	0	100	1161.47	0.874931
MGEA5	0	100	1110.27	0.836359
MGEA5	0	100	1205.05	0.907757
MGEA5	0	10000	1201.86	0.905355
MGEA5	0	10000	1253.42	0.944192
MGEA5	0	10000	999.512	0.752928
MGEA5	0.01	0	1531.47	1.20727
MGEA5	0.01	0	1243.18	0.980011
MGEA5	0.01	0	1021.52	0.805276
MGEA5	0.01	10	1306.34	1.03236
MGEA5	0.01	10	1589.34	1.25289
MGEA5	0.01	10	1045.01	0.823794
MGEA5	0.01	100	1533.04	1.20851
MGEA5	0.01	100	1532.34	1.20796
MGEA5	0.01	100	1130.29	0.891019
MGEA5	0.01	10000	1012.47	0.798139
MGEA5	0.01	10000	1384.4	1.09134
MGEA5	0.01	10000	957.363	0.754697
MGEA5	1	0	752.033	0.950553
MGEA5	1	0	868.344	1.09757
MGEA5	1	0	746.781	0.943914
MGEA5	1	10	648.543	0.819743
MGEA5	1	10	643.948	0.813936
MGEA5	1	10	598.175	0.75608
MGEA5	1	100	1481.67	1.8728
MGEA5	1	100	402.489	0.508737
MGEA5	1	100	682.571	0.862754
MGEA5	1	10000	533.398	0.675998
MGEA5	1	10000	950.685	1.20164
MGEA5	1	10000	566.456	0.715988
NEG_A	0	0	2.39133	1.65948
NEG_A	0	0	0	0
NEG_A	0	0	0	0
NEG_A	0	10	1.03411	1.29733
NEG_A	0	10	1.6761	1.16314
NEG_A	0	10	3.96908	2.75436
NEG_A	0	100	0.824323	0.572043
NEG_A	0	100	3.75325	2.60459
NEG_A	0	100	2.54528	1.76631
NEG_A	0	10000	1.8363	1.27431
NEG_A	0	10000	0	0
NEG_A	0	10000	0	0
NEG_A	0.01	0	1.40059	0.488371
NEG_A	0.01	0	0.272329	0.0949579
NEG_A	0.01	0	1.63653	0.57064
NEG_A	0.01	10	0.446817	0.405036
NEG_A	0.01	10	1.54613	0.539119
NEG_A	0.01	10	2.37503	0.828146
NEG_A	0.01	100	2.55381	0.890484
NEG_A	0.01	100	1.55405	0.54188
NEG_A	0.01	100	4.22539	1.47334
NEG_A	0.01	10000	4.16527	1.45238
NEG_A	0.01	10000	0	0
NEG_A	0.01	10000	3.10784	1.08367
NEG_A	1	0	4.15488	0.373305
NEG_A	1	0	11.4511	1.02885
NEG_A	1	0	2.50178	0.224778
NEG_A	1	10	8.63511	0.775843
NEG_A	1	10	3.61235	0.32456
NEG_A	1	10	12.1756	1.09394
NEG_A	1	100	2.75819	0.247816
NEG_A	1	100	0	0
NEG_A	1	100	6.72852	0.60454
NEG_A	1	10000	9.83221	1.62895
NEG_A	1	10000	8.26108	0.742236
NEG_A	1	10000	6.59766	0.592783
NEG_B	0	0	1.15709	0.534057
NEG_B	0	0	0	0
NEG_B	0	0	0.246092	0.113584
NEG_B	0	10	0	0
NEG_B	0	10	0	0
NEG_B	0	10	0	0
NEG_B	0	100	0	0
NEG_B	0	100	0.417028	0.192479
NEG_B	0	100	0	0
NEG_B	0	10000	0	0
NEG_B	0	10000	0.984616	0.454449
NEG_B	0	10000	0	0
NEG_B	0.01	0	0.155622	0.18259
NEG_B	0.01	0	0	0
NEG_B	0.01	0	0	0
NEG_B	0.01	10	0	0
NEG_B	0.01	10	0	0
NEG_B	0.01	10	0	0
NEG_B	0.01	100	0	0
NEG_B	0.01	100	0	0
NEG_B	0.01	100	0	0
NEG_B	0.01	10000	0	0
NEG_B	0.01	10000	0	0
NEG_B	0.01	10000	0	0
NEG_B	1	0	0	0
NEG_B	1	0	0	0
NEG_B	1	0	0	0
NEG_B	1	10	0	0
NEG_B	1	10	0	0
NEG_B	1	10	0	0
NEG_B	1	100	0	0
NEG_B	1	100	0	0
NEG_B	1	100	0	0
NEG_B	1	10000	0	0
NEG_B	1	10000	0	0
NEG_B	1	10000	0	0
NEG_C	0	0	0	0
NEG_C	0	0	0	0
NEG_C	0	0	0	0
NEG_C	0	10	0	0
NEG_C	0	10	0.558701	1.04563
NEG_C	0	10	0	0
NEG_C	0	100	0.824323	1.54275
NEG_C	0	100	2.64118	4.94305
NEG_C	0	100	0	0
NEG_C	0	10000	0	0
NEG_C	0	10000	0	0
NEG_C	0	10000	0	0
NEG_C	0.01	0	0	0
NEG_C	0.01	0	0.272329	0.0873622
NEG_C	0.01	0	4.25499	1.36499
NEG_C	0.01	10	0	0
NEG_C	0.01	10	0.89513	0.287155
NEG_C	0.01	10	0	0
NEG_C	0.01	100	0.150224	0.0481914
NEG_C	0.01	100	0	0
NEG_C	0.01	100	0	0
NEG_C	0.01	10000	0	0
NEG_C	0.01	10000	0	0
NEG_C	0.01	10000	0	0
NEG_C	1	0	0	0
NEG_C	1	0	0.17617	0.0396097
NEG_C	1	0	0	0
NEG_C	1	10	0	0
NEG_C	1	10	0	0
NEG_C	1	10	0	0
NEG_C	1	100	0	0
NEG_C	1	100	0	0
NEG_C	1	100	0	0
NEG_C	1	10000	0	0
NEG_C	1	10000	0	0
NEG_C	1	10000	0	0
NEG_D	0	0	0	0
NEG_D	0	0	0	0
NEG_D	0	0	0.246092	0.21638
NEG_D	0	10	0	0
NEG_D	0	10	0	0
NEG_D	0	10	0	0
NEG_D	0	100	0	0
NEG_D	0	100	0	0
NEG_D	0	100	0	0
NEG_D	0	10000	0	0
NEG_D	0	10000	0	0
NEG_D	0	10000	0	0
NEG_D	0.01	0	0	0
NEG_D	0.01	0	0	0
NEG_D	0.01	0	0	0
NEG_D	0.01	10	0.446817	0
NEG_D	0.01	10	0.244126	0
NEG_D	0.01	10	0	0
NEG_D	0.01	100	0	0
NEG_D	0.01	100	0.350915	0
NEG_D	0.01	100	0	0
NEG_D	0.01	10000	0	0
NEG_D	0.01	10000	0	0
NEG_D	0.01	10000	0.739962	0
NEG_D	1	0	0	0
NEG_D	1	0	0	0
NEG_D	1	0	1.25089	0.315357
NEG_D	1	10	0	0
NEG_D	1	10	0	0
NEG_D	1	10	0	0
NEG_D	1	100	0	0
NEG_D	1	100	0.601627	0.151674
NEG_D	1	100	0	0
NEG_D	1	10000	0	0
NEG_D	1	10000	0.330443	0.0833069
NEG_D	1	10000	0	0
NEG_E	0	0	4.8598	0.69768
NEG_E	0	0	5.39943	0.77515
NEG_E	0	0	5.16793	0.741917
NEG_E	0	10	7.23878	1.40767
NEG_E	0	10	2.7935	0.40104
NEG_E	0	10	2.69897	0.387469
NEG_E	0	100	3.46216	0.497033
NEG_E	0	100	0	0
NEG_E	0	100	5.93899	0.85261
NEG_E	0	10000	6.42706	0.922679
NEG_E	0	10000	1.85983	0.267
NEG_E	0	10000	7.8578	1.12808
NEG_E	0.01	0	1.40059	0.514615
NEG_E	0.01	0	2.45096	0.900547
NEG_E	0.01	0	0	0
NEG_E	0.01	10	2.82984	2.20418
NEG_E	0.01	10	0.244126	0.0896984
NEG_E	0.01	10	0	0
NEG_E	0.01	100	0.75112	0.275981
NEG_E	0.01	100	0.350915	0.128935
NEG_E	0.01	100	4.22539	1.55252
NEG_E	0.01	10000	4.16527	1.53043
NEG_E	0.01	10000	2.16651	0.796033
NEG_E	0.01	10000	4.29178	1.57691
NEG_E	1	0	11.8254	1.13102
NEG_E	1	0	2.9949	0.28644
NEG_E	1	0	1.25089	0.119639
NEG_E	1	10	8.63511	0.825887
NEG_E	1	10	11.2173	1.07285
NEG_E	1	10	2.74933	0.262953
NEG_E	1	100	1.18208	0.113058
NEG_E	1	100	19.8537	1.89886
NEG_E	1	100	8.72215	0.834212
NEG_E	1	10000	4.91611	0.917686
NEG_E	1	10000	4.29576	0.410859
NEG_E	1	10000	17.9079	1.71277
NEG_F	0	0	0	0
NEG_F	0	0	2.51973	1.09365
NEG_F	0	0	0.246092	0.106813
NEG_F	0	10	2.06822	2.24333
NEG_F	0	10	0.558701	0.242496
NEG_F	0	10	0.158763	0.0689087
NEG_F	0	100	0.824323	0.357785
NEG_F	0	100	2.64118	1.14636
NEG_F	0	100	0	0
NEG_F	0	10000	0	0
NEG_F	0	10000	1.85983	0.807231
NEG_F	0	10000	1.57156	0.682112
NEG_F	0.01	0	0.155622	0.0941904
NEG_F	0.01	0	0	0
NEG_F	0.01	0	0.327307	0.198103
NEG_F	0.01	10	1.63833	10.1775
NEG_F	0.01	10	0	0
NEG_F	0.01	10	0	0
NEG_F	0.01	100	0	0
NEG_F	0.01	100	0	0
NEG_F	0.01	100	1.05635	0.639357
NEG_F	0.01	10000	0	0
NEG_F	0.01	10000	2.16651	1.31129
NEG_F	0.01	10000	0	0
NEG_F	1	0	0.319606	0.0604329
NEG_F	1	0	0.17617	0.0333113
NEG_F	1	0	0	0
NEG_F	1	10	3.18136	0.601549
NEG_F	1	10	0.57037	0.107849
NEG_F	1	10	1.17828	0.222796
NEG_F	1	100	2.75819	0.521533
NEG_F	1	100	3.00814	0.568795
NEG_F	1	100	4.73488	0.895298
NEG_F	1	10000	4.91611	29.7479
NEG_F	1	10000	2.97399	0.562338
NEG_F	1	10000	0	0
NEG_G	0	0	0	0
NEG_G	0	0	0	0
NEG_G	0	0	0	0
NEG_G	0	10	0	0
NEG_G	0	10	0	0
NEG_G	0	10	0	0
NEG_G	0	100	0	0
NEG_G	0	100	0	0
NEG_G	0	100	0	0
NEG_G	0	10000	0	0
NEG_G	0	10000	0	0
NEG_G	0	10000	0	0
NEG_G	0.01	0	0	0
NEG_G	0.01	0	0	0
NEG_G	0.01	0	0	0
NEG_G	0.01	10	0	0
NEG_G	0.01	10	0	0
NEG_G	0.01	10	0	0
NEG_G	0.01	100	0	0
NEG_G	0.01	100	0	0
NEG_G	0.01	100	0	0
NEG_G	0.01	10000	0	0
NEG_G	0.01	10000	0	0
NEG_G	0.01	10000	0	0
NEG_G	1	0	0	0
NEG_G	1	0	0	0
NEG_G	1	0	0	0
NEG_G	1	10	0	0
NEG_G	1	10	0	0
NEG_G	1	10	0	0
NEG_G	1	100	0	0
NEG_G	1	100	0	0
NEG_G	1	100	0	0
NEG_G	1	10000	0	0
NEG_G	1	10000	0	0
NEG_G	1	10000	0	0
NEG_H	0	0	0	0
NEG_H	0	0	0	0
NEG_H	0	0	0	0
NEG_H	0	10	0	0
NEG_H	0	10	0	0
NEG_H	0	10	0	0
NEG_H	0	100	0	0
NEG_H	0	100	0	0
NEG_H	0	100	0	0
NEG_H	0	10000	0	0
NEG_H	0	10000	0	0
NEG_H	0	10000	0	0
NEG_H	0.01	0	0	0
NEG_H	0.01	0	3.54028	1.57105
NEG_H	0.01	0	0	0
NEG_H	0.01	10	0	0
NEG_H	0.01	10	0	0
NEG_H	0.01	10	0	0
NEG_H	0.01	100	0	0
NEG_H	0.01	100	0	0
NEG_H	0.01	100	0	0
NEG_H	0.01	10000	0	0
NEG_H	0.01	10000	0	0
NEG_H	0.01	10000	0	0
NEG_H	1	0	0	0
NEG_H	1	0	0	0
NEG_H	1	0	0	0
NEG_H	1	10	0	0
NEG_H	1	10	0	0
NEG_H	1	10	0	0
NEG_H	1	100	0	0
NEG_H	1	100	0	0
NEG_H	1	100	0	0
NEG_H	1	10000	0	0
NEG_H	1	10000	0	0
NEG_H	1	10000	0	0
NFKBFZ	0	0	210.36	1.03007
NFKBFZ	0	0	204.098	0.99941
NFKBFZ	0	0	192.198	0.941137
NFKBFZ	0	10	196.481	0.971627
NFKBFZ	0	10	254.209	1.24479
NFKBFZ	0	10	189.404	0.927458
NFKBFZ	0	100	236.91	1.16008
NFKBFZ	0	100	238.401	1.16738
NFKBFZ	0	100	219.743	1.07602
NFKBFZ	0	10000	269.018	1.3173
NFKBFZ	0	10000	246.92	1.20909
NFKBFZ	0	10000	254.593	1.24667
NFKBFZ	0.01	0	1311.73	0.949419
NFKBFZ	0.01	0	1450.15	1.0496
NFKBFZ	0.01	0	1373.71	0.994273
NFKBFZ	0.01	10	1222.94	0.887131
NFKBFZ	0.01	10	1121.92	0.812036
NFKBFZ	0.01	10	833.637	0.603377
NFKBFZ	0.01	100	1018.07	0.736867
NFKBFZ	0.01	100	949.626	0.687328
NFKBFZ	0.01	100	1010.92	0.731696
NFKBFZ	0.01	10000	958.167	0.693511
NFKBFZ	0.01	10000	1112.86	0.805479
NFKBFZ	0.01	10000	1043.79	0.755484
NFKBFZ	1	0	1467.95	0.892003
NFKBFZ	1	0	1797.11	1.09202
NFKBFZ	1	0	1674.94	1.01778
NFKBFZ	1	10	1488.42	0.904441
NFKBFZ	1	10	1646.28	1.00036
NFKBFZ	1	10	1319.28	0.801665
NFKBFZ	1	100	1528.95	0.929072
NFKBFZ	1	100	1230.33	0.747611
NFKBFZ	1	100	1334.49	0.810905
NFKBFZ	1	10000	1219.19	0.740401
NFKBFZ	1	10000	1269.23	0.771251
NFKBFZ	1	10000	1203.6	0.731371
NR3C1	0	0	1119.99	1.06257
NR3C1	0	0	974.417	0.924458
NR3C1	0	0	1059.43	1.00511
NR3C1	0	10	940.008	0.894157
NR3C1	0	10	979.402	0.929188
NR3C1	0	10	882.882	0.837616
NR3C1	0	100	808.001	0.766575
NR3C1	0	100	857.826	0.813845
NR3C1	0	100	818.166	0.776219
NR3C1	0	10000	959.468	0.910276
NR3C1	0	10000	950.592	0.901855
NR3C1	0	10000	850.214	0.806624
NR3C1	0.01	0	1437.48	1.06478
NR3C1	0.01	0	1343.4	0.995092
NR3C1	0.01	0	1259.8	0.933171
NR3C1	0.01	10	1193.15	0.885853
NR3C1	0.01	10	1248.22	0.92459
NR3C1	0.01	10	1078.26	0.7987
NR3C1	0.01	100	1147.26	0.849808
NR3C1	0.01	100	1177.42	0.872147
NR3C1	0.01	100	922.191	0.683092
NR3C1	0.01	10000	990.255	0.733509
NR3C1	0.01	10000	1247.91	0.924362
NR3C1	0.01	10000	1007.09	0.745978
NR3C1	1	0	1006.44	0.917334
NR3C1	1	0	1179.81	1.07536
NR3C1	1	0	1102.03	1.00446
NR3C1	1	10	835.788	0.761791
NR3C1	1	10	751.938	0.685365
NR3C1	1	10	755.279	0.68841
NR3C1	1	100	1364.51	1.24371
NR3C1	1	100	657.578	0.599359
NR3C1	1	100	852.03	0.776595
NR3C1	1	10000	801.325	0.731073
NR3C1	1	10000	1078.9	0.983376
NR3C1	1	10000	785.122	0.71561
PER1	0	0	176.418	1.03579
PER1	0	0	155.144	0.910882
PER1	0	0	173.495	1.01863
PER1	0	10	423.986	2.51844
PER1	0	10	159.23	0.934872
PER1	0	10	487.879	2.86444
PER1	0	100	747.331	4.38775
PER1	0	100	614.282	3.60658
PER1	0	100	615.675	3.61476
PER1	0	10000	984.258	5.7788
PER1	0	10000	917.334	5.38587
PER1	0	10000	878.502	5.15788
PER1	0.01	0	285.877	1.18062
PER1	0.01	0	218.135	0.900862
PER1	0.01	0	216.35	0.893487
PER1	0.01	10	450.838	1.87755
PER1	0.01	10	594.611	2.45564
PER1	0.01	10	444.131	1.83419
PER1	0.01	100	839.002	3.46493
PER1	0.01	100	963.662	3.97976
PER1	0.01	100	666.555	2.75276
PER1	0.01	10000	972.977	4.01823
PER1	0.01	10000	1229.13	5.07611
PER1	0.01	10000	957.363	3.95374
PER1	1	0	231.714	1.06707
PER1	1	0	224.265	1.03276
PER1	1	0	182.63	0.841027
PER1	1	10	344.95	1.58853
PER1	1	10	359.524	1.65564
PER1	1	10	323.242	1.48856
PER1	1	100	842.298	3.87886
PER1	1	100	477.09	2.19705
PER1	1	100	614.787	2.83115
PER1	1	10000	791.493	3.7182
PER1	1	10000	1020.74	4.7006
PER1	1	10000	745.536	3.43326
PFKFB2	0	0	25.8418	0.784363
PFKFB2	0	0	32.7565	0.994243
PFKFB2	0	0	34.699	1.0532
PFKFB2	0	10	43.4327	1.39659
PFKFB2	0	10	31.8459	0.966605
PFKFB2	0	10	48.4227	1.46975
PFKFB2	0	100	39.0729	1.18596
PFKFB2	0	100	44.9	1.36283
PFKFB2	0	100	47.7947	1.45069
PFKFB2	0	10000	42.235	1.28194
PFKFB2	0	10000	49.9966	1.51752
PFKFB2	0	10000	42.4321	1.28792
PFKFB2	0.01	0	26.3	1.01654
PFKFB2	0.01	0	22.0586	0.852603
PFKFB2	0.01	0	23.8934	0.923519
PFKFB2	0.01	10	39.7667	1.65116
PFKFB2	0.01	10	28.2373	1.09142
PFKFB2	0.01	10	45.1256	1.74418
PFKFB2	0.01	100	47.0201	1.81741
PFKFB2	0.01	100	52.0858	2.0132
PFKFB2	0.01	100	36.9722	1.42904
PFKFB2	0.01	10000	33.785	1.30585
PFKFB2	0.01	10000	46.9411	1.81435
PFKFB2	0.01	10000	44.5457	1.72177
PFKFB2	1	0	13.1038	0.60378
PFKFB2	1	0	14.2698	0.657503
PFKFB2	1	0	22.516	1.03746
PFKFB2	1	10	24.9964	1.15175
PFKFB2	1	10	15.7803	0.727099
PFKFB2	1	10	29.4571	1.35728
PFKFB2	1	100	47.4145	2.1847
PFKFB2	1	100	31.8862	1.46921
PFKFB2	1	100	32.6458	1.5042
PFKFB2	1	10000	12.2903	0.739047
PFKFB2	1	10000	33.3748	1.53779
PFKFB2	1	10000	21.678	0.998848
PGK1	0	0	899.68	1.02491
PGK1	0	0	850.59	0.968988
PGK1	0	0	875.349	0.997194
PGK1	0	10	928.632	1.06104
PGK1	0	10	906.771	1.03299
PGK1	0	10	918.445	1.04629
PGK1	0	100	852.845	0.971557
PGK1	0	100	868.947	0.9899
PGK1	0	100	895.09	1.01968
PGK1	0	10000	989.767	1.12754
PGK1	0	10000	985.601	1.12279
PGK1	0	10000	919.363	1.04733
PGK1	0.01	0	872.881	0.969086
PGK1	0.01	0	903.315	1.00287
PGK1	0.01	0	918.095	1.01928
PGK1	0.01	10	991.784	1.10432
PGK1	0.01	10	972.844	1.08007
PGK1	0.01	10	900.137	0.999346
PGK1	0.01	100	994.033	1.10359
PGK1	0.01	100	1024.22	1.1371
PGK1	0.01	100	911.628	1.0121
PGK1	0.01	10000	1013.7	1.12543
PGK1	0.01	10000	1071.7	1.18982
PGK1	0.01	10000	1022.48	1.13517
PGK1	1	0	858.142	0.962217
PGK1	1	0	916.262	1.02739
PGK1	1	0	895.637	1.00426
PGK1	1	10	884.872	0.992189
PGK1	1	10	866.013	0.971042
PGK1	1	10	849.542	0.952574
PGK1	1	100	955.777	1.07169
PGK1	1	100	876.571	0.982881
PGK1	1	100	883.928	0.99113
PGK1	1	10000	801.325	0.900352
PGK1	1	10000	1027.35	1.15194
PGK1	1	10000	949.121	1.06423
POS_A	0	0	9007.37	0.562726
POS_A	0	0	22243.8	1.38966
POS_A	0	0	16718.8	1.04449
POS_A	0	10	15788.8	0.987419
POS_A	0	10	18588.5	1.1613
POS_A	0	10	19290.5	1.20515
POS_A	0	100	16557.2	1.03439
POS_A	0	100	17149.7	1.07141
POS_A	0	100	16954.1	1.05919
POS_A	0	10000	11772.5	0.735477
POS_A	0	10000	12562.1	0.784802
POS_A	0	10000	25724.9	1.60713
POS_A	0.01	0	11604.5	0.662421
POS_A	0.01	0	18061.1	1.03098
POS_A	0.01	0	22842.4	1.30391
POS_A	0.01	10	16843.6	0.962346
POS_A	0.01	10	9949.54	0.567948
POS_A	0.01	10	17359.1	0.990908
POS_A	0.01	100	11681.6	0.666818
POS_A	0.01	100	6011.62	0.343161
POS_A	0.01	100	19969.2	1.1399
POS_A	0.01	10000	16743	0.955739
POS_A	0.01	10000	10185.5	0.581417
POS_A	0.01	10000	23358.7	1.33338
POS_A	1	0	29589.4	1.18064
POS_A	1	0	27570.1	1.10007
POS_A	1	0	18328	0.7313
POS_A	1	10	38014	1.51678
POS_A	1	10	30414.2	1.21355
POS_A	1	10	38318.9	1.52895
POS_A	1	100	11278.2	0.450008
POS_A	1	100	52166.5	2.08148
POS_A	1	100	39243.5	1.56584
POS_A	1	10000	53251.3	2.11629
POS_A	1	10000	27190.5	1.08492
POS_A	1	10000	40495.5	1.6158
POS_B	0	0	2043.2	0.574074
POS_B	0	0	4931.12	1.38549
POS_B	0	0	3687.69	1.03612
POS_B	0	10	3667.99	1.03207
POS_B	0	10	4209.81	1.18282
POS_B	0	10	4136.89	1.16234
POS_B	0	100	3637.08	1.0219
POS_B	0	100	3819.28	1.0731
POS_B	0	100	3655.3	1.02703
POS_B	0	10000	2666.31	0.749149
POS_B	0	10000	2728.15	0.766524
POS_B	0	10000	5742.48	1.61346
POS_B	0.01	0	2544.88	0.649159
POS_B	0.01	0	4068.87	1.0379
POS_B	0.01	0	5132.5	1.30922
POS_B	0.01	10	3771.58	0.963265
POS_B	0.01	10	2339.95	0.596885
POS_B	0.01	10	3640.93	0.928743
POS_B	0.01	100	2603.23	0.664044
POS_B	0.01	100	1428.07	0.364279
POS_B	0.01	100	4402.86	1.1231
POS_B	0.01	10000	3816.47	0.973522
POS_B	0.01	10000	2306.61	0.588381
POS_B	0.01	10000	5025.38	1.2819
POS_B	1	0	6398.83	1.1743
POS_B	1	0	5966.01	1.09487
POS_B	1	0	4035.37	0.740563
POS_B	1	10	8002.02	1.46852
POS_B	1	10	6434.35	1.18082
POS_B	1	10	7944.37	1.45794
POS_B	1	100	2555	0.468888
POS_B	1	100	11491.7	2.10893
POS_B	1	100	8140.76	1.49398
POS_B	1	10000	11272.6	2.06204
POS_B	1	10000	5724.93	1.05063
POS_B	1	10000	8856.89	1.6254
POS_C	0	0	551.009	0.61661
POS_C	0	0	1131.36	1.26606
POS_C	0	0	990.521	1.10845
POS_C	0	10	902.78	1.01326
POS_C	0	10	988.341	1.10601
POS_C	0	10	1031.48	1.15429
POS_C	0	100	880.542	0.985377
POS_C	0	100	933.447	1.04458
POS_C	0	100	940.34	1.05229
POS_C	0	10000	707.895	0.792175
POS_C	0	10000	723.036	0.809119
POS_C	0	10000	1359.4	1.52125
POS_C	0.01	0	650.654	0.663056
POS_C	0.01	0	990.46	1.00934
POS_C	0.01	0	1295.15	1.31984
POS_C	0.01	10	941.741	0.962182
POS_C	0.01	10	564.665	0.575427
POS_C	0.01	10	864.512	0.88099
POS_C	0.01	100	650.921	0.663328
POS_C	0.01	100	335.224	0.341614
POS_C	0.01	100	1001.42	1.02051
POS_C	0.01	10000	921.142	0.9387
POS_C	0.01	10000	575.57	0.586541
POS_C	0.01	10000	1209.54	1.2326
POS_C	1	0	1641.82	1.1676
POS_C	1	0	1540.61	1.09563
POS_C	1	0	1038.24	0.73836
POS_C	1	10	2122.87	1.50972
POS_C	1	10	1658.45	1.17943
POS_C	1	10	2139.37	1.52145
POS_C	1	100	634.777	0.451432
POS_C	1	100	2982.27	2.12089
POS_C	1	100	2094.06	1.48923
POS_C	1	10000	3060.28	2.17521
POS_C	1	10000	1541.52	1.09627
POS_C	1	10000	2219.64	1.57853
POS_D	0	0	156.671	0.579392
POS_D	0	0	356.722	1.31921
POS_D	0	0	291.619	1.07845
POS_D	0	10	260.596	0.971151
POS_D	0	10	324.605	1.20044
POS_D	0	10	321.495	1.18894
POS_D	0	100	272.521	1.00782
POS_D	0	100	278.436	1.0297
POS_D	0	100	255.942	0.946513
POS_D	0	10000	193.73	0.716443
POS_D	0	10000	193.532	0.71571
POS_D	0	10000	421.178	1.55758
POS_D	0.01	0	211.801	0.721157
POS_D	0.01	0	284.584	0.968974
POS_D	0.01	0	378.694	1.28941
POS_D	0.01	10	303.091	1.03907
POS_D	0.01	10	167.552	0.570495
POS_D	0.01	10	313.504	1.06744
POS_D	0.01	100	189.433	0.644995
POS_D	0.01	100	96.2008	0.327552
POS_D	0.01	100	384.51	1.30921
POS_D	0.01	10000	302.831	1.0311
POS_D	0.01	10000	160.322	0.545877
POS_D	0.01	10000	399.727	1.36102
POS_D	1	0	488.678	1.13057
POS_D	1	0	476.541	1.10249
POS_D	1	0	321.479	0.743752
POS_D	1	10	633.999	1.46678
POS_D	1	10	517.706	1.19773
POS_D	1	10	623.312	1.44205
POS_D	1	100	181.909	0.420853
POS_D	1	100	915.075	2.11706
POS_D	1	100	724.437	1.67601
POS_D	1	10000	848.028	1.97722
POS_D	1	10000	462.951	1.07105
POS_D	1	10000	668.249	1.54602
POS_E	0	0	27.076	0.452406
POS_E	0	0	84.591	1.41341
POS_E	0	0	62.2613	1.04031
POS_E	0	10	69.2855	1.19507
POS_E	0	10	55.3114	0.924182
POS_E	0	10	61.1238	1.0213
POS_E	0	100	41.7107	0.696933
POS_E	0	100	48.2362	0.805965
POS_E	0	100	63.632	1.06321
POS_E	0	10000	33.9716	0.567622
POS_E	0	10000	40.3693	0.674519
POS_E	0	10000	111.581	1.86437
POS_E	0.01	0	47.4646	0.633755
POS_E	0.01	0	92.8642	1.23994
POS_E	0.01	0	78.8809	1.05323
POS_E	0.01	10	81.4696	1.11495
POS_E	0.01	10	36.0493	0.481337
POS_E	0.01	10	45.1256	0.602524
POS_E	0.01	100	35.0022	0.467355
POS_E	0.01	100	23.2105	0.30991
POS_E	0.01	100	71.8316	0.959107
POS_E	0.01	10000	55.9998	0.747718
POS_E	0.01	10000	36.1085	0.482127
POS_E	0.01	10000	78.8799	1.05322
POS_E	1	0	114.099	1.20774
POS_E	1	0	98.8316	1.04613
POS_E	1	0	56.29	0.595829
POS_E	1	10	123.164	1.30369
POS_E	1	10	87.2667	0.923716
POS_E	1	10	155.141	1.64216
POS_E	1	100	40.0594	0.424028
POS_E	1	100	171.464	1.81494
POS_E	1	100	136.315	1.44289
POS_E	1	10000	184.354	2.05431
POS_E	1	10000	106.072	1.12277
POS_E	1	10000	138.551	1.46656
POS_F	0	0	10.4139	0.395824
POS_F	0	0	34.1964	1.29978
POS_F	0	0	28.7928	1.09439
POS_F	0	10	21.7163	0.887553
POS_F	0	10	35.1981	1.33786
POS_F	0	10	30.6413	1.16465
POS_F	0	100	24.5648	0.933693
POS_F	0	100	40.4517	1.53754
POS_F	0	100	35.3511	1.34367
POS_F	0	10000	25.7082	0.977153
POS_F	0	10000	14.1128	0.536419
POS_F	0	10000	37.7174	1.43361
POS_F	0.01	0	13.8503	0.462681
POS_F	0.01	0	23.148	0.773277
POS_F	0.01	0	47.4595	1.58542
POS_F	0.01	10	24.277	0.862338
POS_F	0.01	10	9.35818	0.312618
POS_F	0.01	10	23.7503	0.793399
POS_F	0.01	100	14.5717	0.486781
POS_F	0.01	100	9.97601	0.333257
POS_F	0.01	100	27.465	0.917492
POS_F	0.01	10000	18.9751	0.63388
POS_F	0.01	10000	15.8878	0.530744
POS_F	0.01	10000	31.5224	1.05303
POS_F	1	0	61.684	1.15532
POS_F	1	0	53.732	1.00638
POS_F	1	0	30.0213	0.562289
POS_F	1	10	52.2652	0.978907
POS_F	1	10	46.2	0.865309
POS_F	1	10	70.3042	1.31677
POS_F	1	100	25.3491	0.474778
POS_F	1	100	77.6099	1.45361
POS_F	1	100	68.5312	1.28356
POS_F	1	10000	83.5738	1.72391
POS_F	1	10000	49.236	0.922173
POS_F	1	10000	89.5397	1.67705
PTGS2	0	0	10.4139	1.07895
PTGS2	0	0	3.95958	0.410241
PTGS2	0	0	9.10541	0.943386
PTGS2	0	10	8.27289	1.05707
PTGS2	0	10	12.8501	1.33136
PTGS2	0	10	9.0495	0.937593
PTGS2	0	100	10.0567	1.04195
PTGS2	0	100	13.7619	1.42583
PTGS2	0	100	8.20146	0.84973
PTGS2	0	10000	5.50891	0.570763
PTGS2	0	10000	5.36069	0.555406
PTGS2	0	10000	9.42936	0.97695
PTGS2	0.01	0	414.732	0.73567
PTGS2	0.01	0	633.165	1.12314
PTGS2	0.01	0	636.612	1.12925
PTGS2	0.01	10	474.668	0.845354
PTGS2	0.01	10	324.444	0.575514
PTGS2	0.01	10	342.005	0.606664
PTGS2	0.01	100	211.065	0.374397
PTGS2	0.01	100	167.988	0.297985
PTGS2	0.01	100	273.594	0.485314
PTGS2	0.01	10000	186.82	0.33139
PTGS2	0.01	10000	219.54	0.38943
PTGS2	0.01	10000	255.287	0.45284
PTGS2	1	0	579.446	0.891489
PTGS2	1	0	782.372	1.2037
PTGS2	1	0	580.413	0.892977
PTGS2	1	10	597.641	0.919483
PTGS2	1	10	710.872	1.09369
PTGS2	1	10	491.344	0.755943
PTGS2	1	100	354.755	0.545798
PTGS2	1	100	303.822	0.467436
PTGS2	1	100	375.551	0.577793
PTGS2	1	10000	260.554	0.402455
PTGS2	1	10000	225.032	0.346216
PTGS2	1	10000	196.987	0.303069
SOCS3	0	0	48.6751	1.12762
SOCS3	0	0	35.6362	0.825561
SOCS3	0	0	39.6208	0.917869
SOCS3	0	10	18.614	0.450585
SOCS3	0	10	57.5462	1.33313
SOCS3	0	10	14.1299	0.327338
SOCS3	0	100	11.3757	0.263532
SOCS3	0	100	11.5378	0.267288
SOCS3	0	100	14.9889	0.347237
SOCS3	0	10000	20.1993	0.467945
SOCS3	0	10000	15.8633	0.367494
SOCS3	0	10000	17.2872	0.40048
SOCS3	0.01	0	630.112	0.828048
SOCS3	0.01	0	834.688	1.09689
SOCS3	0.01	0	810.739	1.06541
SOCS3	0.01	10	672.459	0.886549
SOCS3	0.01	10	520.396	0.683868
SOCS3	0.01	10	470.256	0.617977
SOCS3	0.01	100	444.213	0.583752
SOCS3	0.01	100	388.162	0.510095
SOCS3	0.01	100	544.019	0.714911
SOCS3	0.01	10000	410.202	0.539058
SOCS3	0.01	10000	499.742	0.656725
SOCS3	0.01	10000	540.616	0.710439
SOCS3	1	0	743.084	0.85592
SOCS3	1	0	913.443	1.05215
SOCS3	1	0	941.92	1.08495
SOCS3	1	10	866.693	0.998299
SOCS3	1	10	869.055	1.00102
SOCS3	1	10	681.44	0.784916
SOCS3	1	100	937.389	1.07973
SOCS3	1	100	710.522	0.818413
SOCS3	1	100	738.392	0.850516
SOCS3	1	10000	705.461	0.81448
SOCS3	1	10000	679.722	0.782936
SOCS3	1	10000	662.594	0.763207
TNF	0	0	88.1706	1.02747
TNF	0	0	84.591	0.985761
TNF	0	0	78.9956	0.920556
TNF	0	10	63.0808	0.751686
TNF	0	10	106.712	1.24354
TNF	0	10	49.6928	0.579084
TNF	0	100	52.2621	0.609023
TNF	0	100	31.5551	0.36772
TNF	0	100	46.6635	0.543781
TNF	0	10000	35.8079	0.417279
TNF	0	10000	39.494	0.460234
TNF	0	10000	25.145	0.293021
TNF	0.01	0	2991.2	0.756533
TNF	0.01	0	4612.43	1.16657
TNF	0.01	0	4242.22	1.07294
TNF	0.01	10	3255.66	0.824505
TNF	0.01	10	2275.5	0.575519
TNF	0.01	10	2864.29	0.724434
TNF	0.01	100	1773.4	0.448526
TNF	0.01	100	1243.59	0.314528
TNF	0.01	100	2065.16	0.522319
TNF	0.01	10000	1279.05	0.323496
TNF	0.01	10000	1320.13	0.333886
TNF	0.01	10000	1597.87	0.404133
TNF	1	0	4844.27	0.921663
TNF	1	0	6760.89	1.28632
TNF	1	0	4213	0.801558
TNF	1	10	4713.41	0.896766
TNF	1	10	5322.51	1.01265
TNF	1	10	4103.17	0.780663
TNF	1	100	3263.72	0.620951
TNF	1	100	3073.71	0.5848
TNF	1	100	3226.45	0.613859
TNF	1	10000	2448.22	0.464319
TNF	1	10000	1809.84	0.344337
TNF	1	10000	1978.36	0.376399
TNFSF15	0	0	0	0
TNFSF15	0	0	0	0
TNFSF15	0	0	0	0
TNFSF15	0	10	0	0
TNFSF15	0	10	0	0
TNFSF15	0	10	0	0
TNFSF15	0	100	0.824323	1.20119
TNFSF15	0	100	0	0
TNFSF15	0	100	1.41404	2.06053
TNFSF15	0	10000	0	0
TNFSF15	0	10000	0	0
TNFSF15	0	10000	0	0
TNFSF15	0.01	0	37.5048	0.713128
TNFSF15	0.01	0	56.9167	1.08223
TNFSF15	0.01	0	57.9333	1.10156
TNFSF15	0.01	10	51.6818	1.01766
TNFSF15	0.01	10	30.1903	0.574048
TNFSF15	0.01	10	23.7503	0.451596
TNFSF15	0.01	100	24.787	0.471307
TNFSF15	0.01	100	23.6116	0.448958
TNFSF15	0.01	100	35.9158	0.682915
TNFSF15	0.01	10000	26.3801	0.501599
TNFSF15	0.01	10000	25.9981	0.494337
TNFSF15	0.01	10000	19.683	0.374259
TNFSF15	1	0	56.5703	0.716266
TNFSF15	1	0	70.6443	0.894465
TNFSF15	1	0	95.0676	1.2037
TNFSF15	1	10	70.4444	0.891933
TNFSF15	1	10	97.9136	1.23974
TNFSF15	1	10	51.4517	0.651457
TNFSF15	1	100	60.5488	0.76664
TNFSF15	1	100	53.5448	0.677959
TNFSF15	1	100	74.5121	0.943437
TNFSF15	1	10000	22.1225	0.298573
TNFSF15	1	10000	17.5135	0.221748
TNFSF15	1	10000	40.5285	0.513153
TPST1	0	0	33.2472	0.915192
TPST1	0	0	41.3956	1.13949
TPST1	0	0	28.7928	0.792576
TPST1	0	10	35.1598	1.01976
TPST1	0	10	34.0807	0.938137
TPST1	0	10	39.532	1.08819
TPST1	0	100	25.8837	0.712499
TPST1	0	100	31.5551	0.868614
TPST1	0	100	34.2199	0.941967
TPST1	0	10000	29.3808	0.808764
TPST1	0	10000	39.494	1.08715
TPST1	0	10000	22.0018	0.605643
TPST1	0.01	0	30.6575	0.918901
TPST1	0.01	0	29.6839	0.889719
TPST1	0.01	0	34.3672	1.03009
TPST1	0.01	10	39.7667	1.25966
TPST1	0.01	10	46.4654	1.39272
TPST1	0.01	10	42.7506	1.28137
TPST1	0.01	100	42.213	1.26526
TPST1	0.01	100	35.6429	1.06833
TPST1	0.01	100	32.7468	0.981524
TPST1	0.01	10000	38.7216	1.16061
TPST1	0.01	10000	41.1637	1.23381
TPST1	0.01	10000	37.4421	1.12226
TPST1	1	0	18.2175	0.647888
TPST1	1	0	29.7728	1.05884
TPST1	1	0	21.2651	0.756271
TPST1	1	10	24.9964	0.88897
TPST1	1	10	29.4691	1.04804
TPST1	1	10	26.315	0.935864
TPST1	1	100	52.1429	1.85441
TPST1	1	100	27.0732	0.96283
TPST1	1	100	40.6203	1.44462
TPST1	1	10000	31.9547	1.38421
TPST1	1	10000	49.236	1.75103
TPST1	1	10000	14.1378	0.502797
TRAF1	0	0	329.463	1.0091
TRAF1	0	0	307.767	0.942645
TRAF1	0	0	335.916	1.02886
TRAF1	0	10	220.266	0.679032
TRAF1	0	10	342.484	1.04898
TRAF1	0	10	217.347	0.6657
TRAF1	0	100	215.808	0.660987
TRAF1	0	100	179.461	0.549662
TRAF1	0	100	197.118	0.603742
TRAF1	0	10000	187.303	0.573681
TRAF1	0	10000	195.282	0.59812
TRAF1	0	10000	174.443	0.534293
TRAF1	0.01	0	1659.08	0.941667
TRAF1	0.01	0	1883.7	1.06916
TRAF1	0.01	0	1732.43	0.983301
TRAF1	0.01	10	1530.35	0.870304
TRAF1	0.01	10	1216.97	0.690732
TRAF1	0.01	10	1130.52	0.641662
TRAF1	0.01	100	1074.55	0.609898
TRAF1	0.01	100	889.87	0.505075
TRAF1	0.01	100	1116.56	0.63374
TRAF1	0.01	10000	918.674	0.521424
TRAF1	0.01	10000	1035.59	0.587785
TRAF1	0.01	10000	1028.4	0.583702
TRAF1	1	0	1662.27	0.830114
TRAF1	1	0	2210.06	1.10367
TRAF1	1	0	2141.52	1.06945
TRAF1	1	10	1673.85	0.835896
TRAF1	1	10	1515.47	0.756806
TRAF1	1	10	1212.45	0.605482
TRAF1	1	100	1940.32	0.968968
TRAF1	1	100	1001.71	0.500239
TRAF1	1	100	1254.74	0.626601
TRAF1	1	10000	993.053	0.495383
TRAF1	1	10000	1111.94	0.555288
TRAF1	1	10000	928.385	0.463622
TRAF4	0	0	32.013	0.901525
TRAF4	0	0	31.3167	0.881917
TRAF4	0	0	37.6521	1.06033
TRAF4	0	10	27.921	0.829487
TRAF4	0	10	44.1374	1.24296
TRAF4	0	10	31.9114	0.898665
TRAF4	0	100	33.7972	0.951773
TRAF4	0	100	22.6585	0.638092
TRAF4	0	100	22.9075	0.645105
TRAF4	0	10000	16.5267	0.465413
TRAF4	0	10000	27.241	0.767142
TRAF4	0	10000	29.8596	0.840885
TRAF4	0.01	0	117.806	1.22173
TRAF4	0.01	0	83.0603	0.861396
TRAF4	0.01	0	82.8086	0.858786
TRAF4	0.01	10	54.0648	0.571763
TRAF4	0.01	10	70.5526	0.731682
TRAF4	0.01	10	54.6258	0.566509
TRAF4	0.01	100	51.2264	0.531255
TRAF4	0.01	100	53.2889	0.552645
TRAF4	0.01	100	48.592	0.503934
TRAF4	0.01	10000	36.2533	0.375973
TRAF4	0.01	10000	51.2741	0.53175
TRAF4	0.01	10000	33.8903	0.351467
TRAF4	1	0	92.3661	0.916264
TRAF4	1	0	104.469	1.03632
TRAF4	1	0	91.3149	0.905836
TRAF4	1	10	64.9906	0.644701
TRAF4	1	10	56.8469	0.563917
TRAF4	1	10	79.7305	0.790919
TRAF4	1	100	77.8859	0.772622
TRAF4	1	100	39.1058	0.387926
TRAF4	1	100	36.633	0.363397
TRAF4	1	10000	12.2903	0.127957
TRAF4	1	10000	63.7755	0.632648
TRAF4	1	10000	21.678	0.215044
TSC22D3	0	0	808.346	0.979364
TSC22D3	0	0	807.394	0.97821
TSC22D3	0	0	852.709	1.03311
TSC22D3	0	10	4728.99	5.74732
TSC22D3	0	10	776.035	0.940217
TSC22D3	0	10	5119.95	6.20315
TSC22D3	0	100	6602	7.99875
TSC22D3	0	100	6648.4	8.05496
TSC22D3	0	100	6606.7	8.00444
TSC22D3	0	10000	7370	8.92923
TSC22D3	0	10000	7825.4	9.48098
TSC22D3	0	10000	7820.08	9.47453
TSC22D3	0.01	0	660.614	1.15015
TSC22D3	0.01	0	560.181	0.97529
TSC22D3	0.01	0	495.215	0.862183
TSC22D3	0.01	10	3901.45	6.82069
TSC22D3	0.01	10	4358.06	7.58751
TSC22D3	0.01	10	4495.94	7.82755
TSC22D3	0.01	100	6062.59	10.5551
TSC22D3	0.01	100	6475.63	11.2743
TSC22D3	0.01	100	5408.5	9.41634
TSC22D3	0.01	10000	6746.35	11.7456
TSC22D3	0.01	10000	7584.24	13.2044
TSC22D3	0.01	10000	6646.19	11.5712
TSC22D3	1	0	477.172	1.10497
TSC22D3	1	0	455.4	1.05455
TSC22D3	1	0	352.751	0.81685
TSC22D3	1	10	3044.56	7.05016
TSC22D3	1	10	2817.44	6.52423
TSC22D3	1	10	3042.72	7.0459
TSC22D3	1	100	4955.41	11.475
TSC22D3	1	100	4548.9	10.5337
TSC22D3	1	100	4612.02	10.6799
TSC22D3	1	10000	5761.68	13.448
TSC22D3	1	10000	6303.86	14.5976
TSC22D3	1	10000	5518.47	12.7789
TUBB	0	0	288.117	0.97107
TUBB	0	0	277.531	0.93539
TUBB	0	0	318.197	1.07245
TUBB	0	10	267.835	0.909102
TUBB	0	10	278.792	0.939641
TUBB	0	10	269.421	0.908058
TUBB	0	100	259.332	0.874054
TUBB	0	100	278.436	0.938441
TUBB	0	100	275.173	0.927445
TUBB	0	10000	268.1	0.903606
TUBB	0	10000	205.785	0.693578
TUBB	0	10000	234.162	0.789222
TUBB	0.01	0	346.881	1.05819
TUBB	0.01	0	331.424	1.01103
TUBB	0.01	0	298.831	0.911606
TUBB	0.01	10	300.708	0.923232
TUBB	0.01	10	341.37	1.04138
TUBB	0.01	10	166.252	0.507165
TUBB	0.01	100	328.24	1.00132
TUBB	0.01	100	320.786	0.978583
TUBB	0.01	100	282.045	0.860399
TUBB	0.01	10000	291.723	0.889924
TUBB	0.01	10000	271.536	0.828341
TUBB	0.01	10000	288.437	0.879899
TUBB	1	0	321.204	1.01838
TUBB	1	0	300.37	0.952323
TUBB	1	0	312.722	0.991484
TUBB	1	10	270.415	0.857351
TUBB	1	10	313.894	0.995199
TUBB	1	10	277.682	0.880389
TUBB	1	100	387.328	1.22802
TUBB	1	100	241.252	0.76489
TUBB	1	100	226.028	0.716622
TUBB	1	10000	265.47	0.852416
TUBB	1	10000	276.581	0.876898
TUBB	1	10000	264.849	0.839702
ZBTB16	0	0	48.058	0.900425
ZBTB16	0	0	47.155	0.883506
ZBTB16	0	0	59.3082	1.11121
ZBTB16	0	10	497.408	9.65708
ZBTB16	0	10	63.1332	1.18288
ZBTB16	0	10	664.424	12.4488
ZBTB16	0	100	1032.22	19.3398
ZBTB16	0	100	1039.09	19.4687
ZBTB16	0	100	1007.08	18.8689
ZBTB16	0	10000	1014.56	19.009
ZBTB16	0	10000	1004.86	18.8272
ZBTB16	0	10000	913.076	17.1076
ZBTB16	0.01	0	45.5971	0.850349
ZBTB16	0.01	0	55.8274	1.04114
ZBTB16	0.01	0	54.0056	1.00716
ZBTB16	0.01	10	425.816	8.2188
ZBTB16	0.01	10	508.027	9.4743
ZBTB16	0.01	10	410.881	7.66259
ZBTB16	0.01	100	903.898	16.857
ZBTB16	0.01	100	943.61	17.5976
ZBTB16	0.01	100	672.893	12.5489
ZBTB16	0.01	10000	698.994	13.0357
ZBTB16	0.01	10000	940.266	17.5352
ZBTB16	0.01	10000	675.585	12.5991
ZBTB16	1	0	34.8371	0.884173
ZBTB16	1	0	39.6383	1.00603
ZBTB16	1	0	28.7705	0.730201
ZBTB16	1	10	250.418	6.35567
ZBTB16	1	10	236.324	5.99794
ZBTB16	1	10	321.671	8.16409
ZBTB16	1	100	847.551	21.511
ZBTB16	1	100	419.334	10.6428
ZBTB16	1	100	570.927	14.4903
ZBTB16	1	10000	550.604	15.9988
ZBTB16	1	10000	790.75	20.0694
ZBTB16	1	10000	528.755	13.4199
