# Supplementary material for: Pharmacological Inhibition of O-GlcNAcase Does Not Increase Sensitivity of Glucocorticoid Receptor-Mediated Transrepression
Source: PLoS One. 2015 Dec 15;10(12):e0145151. doi: 10.1371/journal.pone.0145151 (PMC4682863; doi:10.1371/journal.pone.0145151)
Supplement: S2 Table — (XLSX) [file pone.0145151.s002.xlsx]

## Sheet: AllDownData
Gene	Dose.OGA.Inhib	EffectSizeEst	IC50	R2_logfit	RatioEffSize	RatioIC50
CXCL2	1000	3667.64	5.84976	0.928343	0.869057	13.0875
CXCL2	100	4083.47	45.5692	0.921642	0.967589	101.951
CXCL2	10	2586.2	8.85208	0.93723	0.612808	19.8045
CXCL2	1	3143.99	1.8054	0.898461	0.744977	4.03917
CXCL2	0	4220.25	0.446973	0.903782	1	1
IFIH1	1000	296.051	9.49995	0.719468	0.915048	0.499836
IFIH1	100	346.228	49.1396	0.793627	1.07014	2.58546
IFIH1	10	387.287	1.02847	0.789573	1.19705	0.0541126
IFIH1	1	308.811	9.67333	0.73163	0.954489	0.508958
IFIH1	0	323.536	19.0061	0.703382	1	1
IFIT2	1000	3555	19.5753	0.920227	1.08989	0.842548
IFIT2	100	3215.81	35.1791	0.963686	0.9859	1.51416
IFIT2	10	3702.07	39.4677	0.972144	1.13498	1.69874
IFIT2	1	3538.01	26.8294	0.965629	1.08468	1.15477
IFIT2	0	3261.81	23.2335	0.973747	1	1
IFIT3	1000	5145.3	10.1424	0.966678	1.18497	0.841888
IFIT3	100	3986.62	20.8198	0.970586	0.918122	1.72818
IFIT3	10	3952.37	10.1109	0.979062	0.910234	0.839273
IFIT3	1	4563.78	10.9463	0.983347	1.05104	0.908614
IFIT3	0	4342.15	12.0473	0.988157	1	1
IL1A	1000	3438.76	10.4409	0.892195	1.00399	0.60709
IL1A	100	2989.07	29.0001	0.977389	0.872696	1.68622
IL1A	10	3797.26	12.6868	0.955903	1.10866	0.737681
IL1A	1	3103.8	12.3532	0.962096	0.906195	0.718281
IL1A	0	3425.09	17.1983	0.901816	1	1
IL6	1000	3891.95	7.47803	0.773617	1.36666	2.57391
IL6	100	2993.12	7.81329	0.873883	1.05104	2.68931
IL6	10	2991.21	7.06482	0.944977	1.05036	2.43168
IL6	1	2228.83	0.250232	0.896346	0.782655	0.0861289
IL6	0	2847.78	2.90532	0.891511	1	1
IL1RN	1000	1658.85	4.16319	0.982187	0.997061	0.189668
IL1RN	100	1663.61	14.8568	0.989447	0.999921	0.67685
IL1RN	10	1903.84	9.2944	0.976978	1.14431	0.423437
IL1RN	1	1588.83	16.6752	0.985261	0.954976	0.759694
IL1RN	0	1663.74	21.9499	0.982676	1	1
NFKBIZ	1000	1716.49	24.5023	0.891772	1.4542	0.896212
NFKBIZ	100	1363.02	47.2397	0.830587	1.15474	1.72787
NFKBIZ	10	1106.25	12.3584	0.794912	0.937207	0.45203
NFKBIZ	1	1426.5	31.8967	0.722338	1.20852	1.16668
NFKBIZ	0	1180.37	27.3398	0.871384	1	1
SOCS3	1000	1707.1	74.0096	0.862639	1.55066	15.8812
SOCS3	100	1103.02	35.4351	0.882025	1.00194	7.60377
SOCS3	10	787.955	1.64938	0.619741	0.715746	0.35393
SOCS3	1	1410.12	10.8829	0.916387	1.28089	2.33529
SOCS3	0	1100.89	4.6602	0.798823	1	1
TRAF1	1000	2795.37	13.002	0.786813	1.09609	0.379664
TRAF1	100	3258.19	68.4376	0.670462	1.27757	1.9984
TRAF1	10	4439.51	66.5889	0.785202	1.74077	1.94442
TRAF1	1	2782.11	62.5	0.709036	1.09089	1.82502
TRAF1	0	2550.31	34.2462	0.831127	1	1
PTGS2	1000	5493.02	7.81065	0.966437	1.02935	0.419424
PTGS2	100	5280.86	23.8712	0.987998	0.989591	1.28186
PTGS2	10	5779.37	12.4202	0.989042	1.08301	0.666951
PTGS2	1	5021.25	14.1655	0.967833	0.940941	0.760671
PTGS2	0	5336.41	18.6223	0.971819	1	1
CD274	1000	732.072	11.0339	0.960326	1.12578	0.541267
CD274	100	610.046	41.7824	0.950318	0.938127	2.04963
CD274	10	806.272	5.85023	0.904037	1.23988	0.286983
CD274	1	667.98	11.5005	0.924549	1.02722	0.564154
CD274	0	650.281	20.3853	0.94578	1	1
CD40	1000	442.639	4.55514	0.818627	1.38861	0.293632
CD40	100	466.483	39.9633	0.875322	1.46341	2.5761
CD40	10	530.299	43.1252	0.778783	1.66361	2.77992
CD40	1	381.657	10.1069	0.842105	1.1973	0.651506
CD40	0	318.765	15.5131	0.788024	1	1
TNF	1000	26751.3	15.6911	0.952738	1.0896	0.567163
TNF	100	24473.6	49.9637	0.984369	0.996828	1.80596
TNF	10	24162	32.9374	0.992574	0.984138	1.19054
TNF	1	24924.8	40.4528	0.987765	1.01521	1.46218
TNF	0	24551.4	27.666	0.987076	1	1
IFNG	1000	1754.32	1.93348	0.969735	0.981857	0.604059
IFNG	100	1759.96	3.72492	0.988629	0.985016	1.16374
IFNG	10	1872.85	2.94058	0.988145	1.0482	0.9187
IFNG	1	1847.37	2.78596	0.988401	1.03394	0.870393
IFNG	0	1786.73	3.20081	0.983607	1	1
LTA	1000	236.214	6.94532	0.938564	0.842406	1.29166
LTA	100	261.365	8.33772	0.958426	0.932103	1.55061
LTA	10	286.149	5.82912	0.947529	1.02049	1.08408
LTA	1	277.617	5.19126	0.949987	0.990062	0.965449
LTA	0	280.404	5.37704	0.958758	1	1
TRAF4	1000	70.9816	10.7132	0.866222	0.744296	0.733967
TRAF4	100	83.0113	63.5075	0.802812	0.870436	4.35092
TRAF4	10	116.735	6.89231	0.91802	1.22405	0.472194
TRAF4	1	120.033	3.28064	0.943006	1.25864	0.224758
TRAF4	0	95.3674	14.5963	0.921901	1	1
FKBP5	0	3140.75	7.51377	0.995493	1	1
FKBP5	1	3469.12	7.4173	0.997374	1.10455	0.987161
FKBP5	10	3306.59	7.76737	0.996177	1.0528	1.03375
FKBP5	100	2861.99	5.25206	0.995381	0.911244	0.698992
FKBP5	1000	3545.22	5.28805	0.989888	1.12878	0.703781
GRASP	0	626.541	64.4542	0.924252	1	1
GRASP	1	888.122	83.1658	0.971599	1.4175	1.29031
GRASP	10	697.2	48.3273	0.957427	1.11278	0.749793
GRASP	100	552.999	17.5115	0.922458	0.882622	0.27169
GRASP	1000	734.73	19.5393	0.947804	1.17268	0.30315
IRS2	0	170.225	17.2384	0.985366	1	1
IRS2	1	191.188	9.90035	0.868712	1.12315	0.574321
IRS2	10	175.391	15.0797	0.936874	1.03035	0.874773
IRS2	100	114.168	8.07428	0.881846	0.670691	0.46839
IRS2	1000	182.61	6.29091	0.880429	1.07276	0.364936
LPL	0	164.779	20.2719	0.90029	1	1
LPL	1	173.036	16.0265	0.943448	1.05011	0.790579
LPL	10	176.338	12.7613	0.984114	1.07015	0.629509
LPL	100	167.676	10.3296	0.93493	1.01758	0.509553
LPL	1000	135.464	14.7695	0.940556	0.822098	0.72857
PER1	0	1020.61	19.6881	0.991085	1	1
PER1	1	1178.92	22.4429	0.995986	1.15511	1.13992
PER1	10	1208.4	27.2663	0.992215	1.18399	1.38492
PER1	100	922.053	17.492	0.978131	0.903431	0.888457
PER1	1000	1347.2	15.8109	0.987907	1.31999	0.803072
TSC22D3	0	5727.57	10.9131	0.997353	1	1
TSC22D3	1	5803.92	7.95945	0.997816	1.01333	0.72935
TSC22D3	10	6131.38	11.4227	0.995447	1.0705	1.0467
TSC22D3	100	5584.9	11.0917	0.987111	0.975091	1.01637
TSC22D3	1000	6304.05	6.47848	0.983634	1.10065	0.593644
ZBTB16	0	682.756	10.5545	0.993924	1	1
ZBTB16	1	792.933	12.3451	0.992333	1.16137	1.16966
ZBTB16	10	854.112	15.1879	0.986544	1.25098	1.439
ZBTB16	100	654.88	7.08917	0.980096	0.959172	0.671675
ZBTB16	1000	874.962	9.06436	0.96898	1.28151	0.858818
